# Supplementary material for: Nursing Practice and Telehealth in School Health Services: A Scoping Review
Source: Healthcare (Basel). 2023 Dec 8;11(24):3124. doi: 10.3390/healthcare11243124 (PMC10742839; doi:10.3390/healthcare11243124)
Supplement: Supplementary file 1 [file healthcare-11-03124-s001.zip]

Archive with 1 entries (1 files):
- healthcare-2724893-supplementary.pdf
